# Supplementary material for: A Novel Registration Method for a Mixed Reality Navigation System Based on a Laser Crosshair Simulator: A Technical Note
Source: Bioengineering (Basel). 2023 Nov 7;10(11):1290. doi: 10.3390/bioengineering10111290 (PMC10669875; doi:10.3390/bioengineering10111290)
Supplement: Supplementary file 1 [file bioengineering-10-01290-s001.zip]

Archive with 5 entries (3 files):
- bioengineering-2689696-supplementary/
- bioengineering-2689696-supplementary/Supplementary Materials/
- bioengineering-2689696-supplementary/Supplementary Materials/Supplementary Material S1.pdf
- bioengineering-2689696-supplementary/Supplementary Materials/Supplementary Material S2.pdf
- bioengineering-2689696-supplementary/Supplementary Materials/Supplementary Video_1.mp4
